# Supplementary material for: Targeted Medical Therapy for Vestibular Schwannomas: Evidence, Limits, and Future Directions—A Scoping Review
Source: Curr Issues Mol Biol. 2026 Mar 9;48(3):292. doi: 10.3390/cimb48030292 (PMC13025009; doi:10.3390/cimb48030292)
Supplement: Supplementary file 1 [file cimb-48-00292-s001.zip]

Archive with 1 entries (1 files):
- cimb-4156971-supplementary.pdf
